# Supplementary material for: Zfy genes are required for efficient meiotic sex chromosome inactivation (MSCI) in spermatocytes
Source: Hum Mol Genet. 2016 Oct 13;25(24):5300–10. doi: 10.1093/hmg/ddw344 (PMC5418838; doi:10.1093/hmg/ddw344)
Supplement: Supplementary Data [file ddw344_Supp.zip]

Archive with 12 entries (11 files):
- ddw344-suppl_data/
- ddw344-suppl_data/2016-09-13_Zfy2_HMG-resubmission.doc
- ddw344-suppl_data/Figure_S1.docx
- ddw344-suppl_data/Figure_S2.docx
- ddw344-suppl_data/Inventory_of_Supplements.docx
- ddw344-suppl_data/Supplementary_Methods.docx
- ddw344-suppl_data/suppl_data.zip
- ddw344-suppl_data/Table_S1.xlsx
- ddw344-suppl_data/Table_S2.xlsx
- ddw344-suppl_data/Table_S3.xlsx
- ddw344-suppl_data/Table_S4.xlsx
- ddw344-suppl_data/Table_S5.xlsx
