# Supplementary material for: Zfy genes are required for efficient meiotic sex chromosome inactivation (MSCI) in spermatocytes
Source: Hum Mol Genet. 2016 Oct 13;25(24):5300–10. doi: 10.1093/hmg/ddw344 (PMC5418838; doi:10.1093/hmg/ddw344)
Supplement: Supplementary Data [file ddw344_Supp.zip › ddw344-suppl_data/Table_S2.xlsx]

## Sheet: Cover sheet
This file collates RNA FISH data for four separate experiments:
Experiment 1 - tab "30-31 dpp"
RNA FISH for Scml2 was performed on spread cells from WT (n = 1), XEOSry (n = 2) and XE,Z2OSry (n=2) testes at 30-31 dpp
Immunostaining for gH2AX was used to identify pachytene spermatocytes
RNA FISH signals for Scml2 were scored in ~100 gH2AX-positive cells for each sample
Experiment 2 - tab "30-31 dpp"
RNA FISH was performed for Scml2 and Adam3 on spread testis cells (same sample set as experiment 1)
Immunostaining for gH2AX was used to identify pachytene spermatocytes
RNA FISH signals for Scml2 were scored in ~100 gH2AX and Adam3 double-positive cells for each sample
Experiment 3 - tab "30-31 dpp"
RNA FISH for Scml2 and Adam3 was performed on spread cells from WT (n = 3), XEOSry (n = 3), XEZ2OSry (n=3), XEZ1UOSry (n=3) and XSxraO (n=3) testes
Immunostaining for gH2AX and HORMAD1 was used to identify late pachytene spermatocytes and exclude spermatocytes with self-synapsed X chromosomes
RNA FISH signals for Scml2 were scored in ~100 gH2AX and Adam3 double-positive cells for each sample, excluding any with self-synapsed X chromosomes
Experiment 4 - tab "Adult"
RNA FISH was performed for Scml2 and Adam3, and selected other X-linked genes on spread cells from WT (n = 1), XEOSry (n = 1) and XE,Z2OSry (n=1) testes at 6weeks to 2 months post partum
Immunostaining for gH2AX was used to identify pachytene spermatocytes
RNA FISH signals for Adam3 were used to distinguish between early and late spermatocytes.
RNA FISH signals for Scml2 and the selected additional X-linked gene were scored in ~100-150 gH2AX-positive cells for each sample
The third data tab in this file collates the Scml2 staining data for all the above experiments into a single table

## Sheet: 30-31 dpp
Experiment 1
RNA FISH for Scml2 was performed on spread cells from WT (n = 1), XEOSry (n = 2) and XE,Z2OSry (n=2) testes at 30-31 dpp
Immunostaining for gH2AX was used to identify pachytene spermatocytes
RNA FISH signals for Scml2 were scored in ~100 gH2AX-positive cells for each sample
These cells represent all stages of spermatocyte from early pachytene through to diplotene
Genotype	Id No	Age	Testes weight	gH2AX positive cells
				Scml2 positive	Scml2 negative	Percent	Average
XY	95.385j	30dpp	71mg	4	96	0.04	0.04
XEOSry	276.88f	31dpp	42mg	17	83	0.17
XEOSry	277.99a	31dpp	50mg	13	87	0.13	0.15
XE,Z2OSry	280.96f	30dpp	43mg	14	86	0.14
XE,Z2OSry	280.96g	30dpp	41mg	7	93	0.07	0.105
Experiment 2
RNA FISH was performed for Scml2 and Adam3 on spread testis cells (same sample set as experiment 1)
Immunostaining for gH2AX was used to identify pachytene spermatocytes
RNA FISH signals for Scml2 were scored in ~100 gH2AX and Adam3 double-positive cells for each sample
These cells represent late pachytene to diplotene spermatocytes
Genotype	Id No	Age	Testes weight	gH2AX / Adam3 dual positive cells
				Scml2 positive	Scml2 negative	Percent	Average
XY	95.385j	30dpp	71mg	0	100	0	0
XEOSry	276.88f	31dpp	42mg	12	88	0.12
XEOSry	277.99a	31dpp	50mg	5	95	0.05	0.085
XE,Z2OSry	280.96f	30dpp	43mg	6	94	0.06
XE,Z2OSry	280.96g	30dpp	41mg	1	99	0.01	0.035
Experiment 3
RNA FISH for Scml2 and Adam3 was performed on spread cells from WT (n = 3), XEOSry (n = 3), XEZ2OSry (n=3), XEZ1UOSry (n=3) and XSxraO (n=3) testes at ages shown in the table
Immunostaining for gH2AX and HORMAD1 was used to identify late pachytene spermatocytes and exclude spermatocytes with self-synapsed X chromosomes
RNA FISH signals for Scml2 were scored in ~100 gH2AX and Adam3 double-positive cells for each sample, excluding any with self-synapsed X chromosomes
These cells represent late pachytene to diplotene spermatocytes
Genotype	Id No	Age	Testes weight	gH2AX / Adam3 dual positive cells excluding self-synapsed X
				Scml2 positive	Scml2 negative	Percent	Average
XY	95.385j	30dpp	71mg	0	100	0
XY	683.220m	35dpp	n/a	0	100	0
XY	683.220n	35dpp	n/a	0	100	0	0
XEOSry	276.88f	31dpp	42mg	8	107	0.0695652
XEOSry	276.99a	31dpp	50mg	4	96	0.04
XEOSry	278.94c	31dpp	42mg	6	94	0.06	0.0571429
XE,Z2OSry	280.96g	30dpp	41mg	2	105	0.0186916
XE,Z2OSry	280.96f	30dpp	43mg	3	108	0.027027
XE,Z2OSry	280.96e	30dpp	41mg	2	117	0.0168067	0.0207715
XE,Z1/UOSry	32.165i	33dpp	43mg	0	133	0
XE,Z1/UOSry	57.246c	30dpp	47mg	3	97	0.03
XE,Z1/UOSry	57.246d	30dpp	44mg	0	170	0	0.00744417
XSxraO	237.895a	30dpp	48mg	0	150	0
XSxraO	237.57b	45ddp	89mg	1	101	0.00980392
XSxraO	237.896d	29ddp	42mg	1	150	0.00662252	0.00496278

## Sheet: Adult
Experiment 4
RNA FISH was performed for Scml2 and Adam3, and selected other X-linked genes on spread cells from WT (n = 1), XEOSry (n = 1) and XE,Z2OSry (n=1) testes at 6weeks to 2 months post partum
Immunostaining for gH2AX was used to identify pachytene spermatocytes
RNA FISH signals for Adam3 were used to distinguish between early and late spermatocytes.
RNA FISH signals for Scml2 and the selected additional X-linked gene were scored in ~100-150 gH2AX-positive cells for each sample
These cells represent late pachytene to diplotene spermatocytes
Full data
Genotype	Id No	Age	Additional X-linked gene	gH2AX positive cells
				Adam3-negative cells (early pachytene)				Adam3-positive cells (late pachytene)
				Scml2 negative		Scml2 positive		Scml2 negative		Scml2 positive		Total cells		%Scml2 positive		% X gene positive
				X gene negative	X gene positive	X gene negative	X gene positive	X gene negative	X gene positive	X gene negative	X gene positive	Early pachytene	Late pachytene	Early pachytene	Late pachytene	Early pachytene	Late pachytene
XY	n/a	2mo	Zfx	72	0	2	0	78	0	2	0	74	80	0.027027	0.025	0	0
			GM773	25	0	1	0	73	0	1	0	26	74	0.0384615	0.0135135	0	0
			Magea 2/5	34	0	0	0	66	0	1	0	34	67	0	0.0149254	0	0
XEOSry	161.622d	42 dpp	Zfx	38	1	7	6	73	2	12	3	52	90	0.25	0.166667	0.134615	0.0555556
			GM773	36	0	6	9	81	0	7	2	51	90	0.294118	0.1	0.176471	0.0222222
			Magea 2/5	30	0	3	15	64	0	5	2	48	71	0.375	0.0985915	0.3125	0.028169
XE,Z2OSry	67.209g	50 dpp	Zfx	68	0	2	3	39	0	0	0	73	39	0.0684932	0	0.0410959	0
			GM773	75	0	2	0	38	0	0	0	77	38	0.025974	0	0	0
			Magea 2/5	88	0	0	1	50	0	1	0	89	51	0.011236	0.0196078	0.011236	0
Re-formatted data used to create Figure 3
		Early pachytene	Late pachytene
XY	Scml2	0.0223881	0.0180995
	Zfx	0	0
	GM773	0	0
	Magea 2/5	0	0
XEOSry	Scml2	0.304636	0.123506
	Zfx	0.134615	0.0555556
	GM773	0.176471	0.0222222
	Magea 2/5	0.3125	0.028169
XE,Z2OSry	Scml2	0.0334728	0.0078125
	Zfx	0.0410959	0
	GM773	0	0
	Magea 2/5	0.011236	0
Proportion of Adam3-positive cells in each genotype
Genotype	Adam3-negative	Adam3-positive	Total	Percentage
XY	134	221	355	0.622535
XEOSry	151	251	402	0.624378
XE,Z2OSry	239	128	367	0.348774

## Sheet: Scml2 data for all samples
This table collates all Scml2 RNA FISH data from each sample across all experiments on that sample
Note that experiment 1 used unstaged spermatids, and experiments 2 & 3 only examined late-stage spermatids
			Experiment 1(unstaged)		Experiment 2 (late only)		Experiment 3 (late only)		Experiment 4 (fully staged)
Id No	Genotype	Age	Mixed pachytene		Late pachytene		Late pachytene		Early pachytene		Late pachytene		Percentages
			Scml2 positive	Scml2 negative	Scml2 positive	Scml2 negative	Scml2 positive	Scml2 negative	Scml2 positive	Scml2 negative	Scml2 positive	Scml2 negative	Early	Unstaged	Late
n/a	XY	2mo	--	--	--	--	--	--	3	131	4	217	0.0223881	--	0.0180995
95.385j	XY	30dpp	4	96	0	100	0	100	--	--	--	--	--	0.04	0
683.220m	XY	35dpp	--	--	--	--	0	100	--	--	--	--	--	--	0
683.220n	XY	35dpp	--	--	--	--	0	100	--	--	--	--	--	--	0
TOTAL	XY		4	96	0	100	0	300	3	131	4	217	0.0223881	0.04	0.00644122	4/621 late pachytene cells have Scml2 leakage
161.622d	XEOSry	42dpp	--	--	--	--	--	--	46	105	31	220	0.304636	--	0.123506
276.88f	XEOSry	31dpp	17	83	12	88	8	107	--	--	--	--	--	0.17	0.0930233
277.99a	XEOSry	31dpp	13	87	5	95	4	96	--	--	--	--	--	0.13	0.045
278.94c	XEOSry	31dpp	--	--	--	--	6	94	--	--	--	--	--	--	0.06
TOTAL	XEOSry		30	170	17	183	18	297	46	105	31	220	0.304636	0.15	0.0861619	66/766 late pachytene cells have Scml2 leakage
67.209g	XE,Z2OSry	50dpp	--	--	--	--	--	--	8	231	1	127	0.0334728	--	0.0078125
280.96f	XE,Z2OSry	30dpp	14	86	6	94	3	108	--	--	--	--	--	0.14	0.042654
280.96g	XE,Z2OSry	30dpp	7	93	1	99	2	105	--	--	--	--	--	0.07	0.0144928
280.96e	XE,Z2OSry	30dpp	--	--	--	--	2	117	--	--	--	--	--	--	0.0168067
TOTAL	XE,Z2OSry		21	179	7	193	7	330	8	231	1	127	0.0334728	0.105	0.0225564	15/665 late pachytene cells have Scml2 leakage
32.165i	XE,Z1/UOSry	33dpp	--	--	--	--	0	133	--	--	--	--	--	--	0
57.246c	XE,Z1/UOSry	30dpp	--	--	--	--	3	97	--	--	--	--	--	--	0.03
57.246d	XE,Z1/UOSry	30dpp	--	--	--	--	0	170	--	--	--	--	--	--	0
TOTAL	XE,Z1/UOSry		--	--	--	--	3	400	--	--	--	--	--	--	0.00744417	3/403 late pachytene cells have Scml2 leakage
237.57b	XSxraO	45ddp	--	--	--	--	1	101	--	--	--	--	--	--	0.00980392
237.895a	XSxraO	30dpp	--	--	--	--	0	150	--	--	--	--	--	--	0
237.896d	XSxraO	29ddp	--	--	--	--	1	150	--	--	--	--	--	--	0.00662252
TOTAL	XSxraO		--	--	--	--	2	401	--	--	--	--	--	--	0.00496278	2/403 late pachytene cells have Scml2 leakage
Re-formatted data used to create Figure 2
	Genotype + age
		Escape%
Early	XY, 2mo	0.0223881
	XEOSry, 42 dpp	0.304636
	XE,Z2OSry, 50 dpp	0.0334728
Unstaged	XY, 30dpp	0.04
	XEOSry, 31dpp	0.17
	XEOSry, 31dpp	0.13
	XE,Z2OSry, 30dpp	0.14
	XE,Z2OSry, 30dpp	0.07
Late	XY, 2mo	0.0180995
	XY, 30dpp	0
	XY, 35dpp	0
	XY, 35dpp	0
	XEOSry, 42 dpp	0.123506
	XEOSry, 31dpp	0.0930233
	XEOSry, 31dpp	0.045
	XEOSry, 31dpp	0.06
	XE,Z2OSry, 50 dpp	0.0078125
	XE,Z2OSry, 30dpp	0.042654
	XE,Z2OSry, 30dpp	0.0144928
	XE,Z2OSry, 30dpp	0.0168067
	XE,Z1/UOSry, 33dpp	0
	XE,Z1/UOSry, 30dpp	0.03
	XE,Z1/UOSry, 30dpp	0
	XSxraO, 45ddp	0.00980392
	XSxraO, 30dpp	0
	XSxraO, 29ddp	0.00662252

## Sheet: Comparison of rescue efficacy
AGGREGATE DATA
	Adam3+ late pachytene cells
Genotype	Scml2+	Scml2-	Total	% leakage
XY	4	617	621	0.00644122
XEOSry	66	700	766	0.0861619
XE,Z2OSry	15	650	665	0.0225564
XE,Z1/UOSry	3	400	403	0.00744417
XSxraO	2	401	403	0.00496278
Yates corrected chi-square value above line, p value below line
	XY	XEOSry	XE,Z2OSry	XE,Z1/UOSry	XSxraO
XY		43.835	4.676	0	0
XEOSry	0 *		25.791	28.061	30.315
XE,Z2OSry	0.031 **	0 *		2.607	3.899
XE,Z1/UOSry	1	0 *	0.106 ***		0
XSxraOSry	1	0 *	0.048 **	1
Values calculated using http://statpages.info/ctab2x2.html
* XEO,Sry showsa highly significant degree of leakage relative to WT and relative to all three "rescue" genotypes,
** Comparison of XE,Z2O,Sry to XY and XE,Z2O,Sry to XSxraO is borderline significance, i.e. Zfy2 may not fully rescue MSCI leakage.
However, in both cases the significance would be abolished if a single further cell in XY or XSxraO had given signal.
Moreover, none of the values remain significant after multiple testing correction.
Therefore, the Zfy2 transgenic males are not provably different from WT or any of the other "rescue" genotypes.
*** There is no significanct difference between Zfy1 and Zfy2 in the efficiency of MSCI rescue.
