# Supplementary material for: Zfy genes are required for efficient meiotic sex chromosome inactivation (MSCI) in spermatocytes
Source: Hum Mol Genet. 2016 Oct 13;25(24):5300–10. doi: 10.1093/hmg/ddw344 (PMC5418838; doi:10.1093/hmg/ddw344)
Supplement: Supplementary Data [file ddw344_Supp.zip › ddw344-suppl_data/Table_S3.xlsx]

## Sheet: H&E all stage count at 15dpp
Slides were stained with H&E, and the number of dying vs healthy pachytene spermatocytes
counted in all tubules from two complete testis cross-sections for each individual
The majority of XEOSry tubules with high levels of apoptosis were
judged to be in stage IV, but this was not formally quantitated
Summary statistics indicate:
the proportion of all tubules containing apoptotic cells
the number of TUNEL-positive cells per tubule with at least one apoptotic cell
the total number of cells per tubule
		Individual ID	Tubules			Pachytene cells			Cells	Average number of dying	Proportion of all	Raw data per tubule for each individual, ordered from the tubules containing most to least apoptotic cells
			Total	With 1+ dying cells	0 dying cells	Total	Dying	Healthy	per tubule	cells per tubule with apoptosis	cells that are dying
XEOSry	15dpp	305.272f	186	133	53	6752	1347	5405	36.3011	10.1278	0.199496	Dead	34	29	26	26	18	18	17	15	11	10	9	8	7	6	30	40	52	23	32	29	20	10	24	17	12	9	26	11	8	13	9	23	16	11	25	5	16
				0.715054								Healthy	0	0	0	0	0	0	0	0	0	0	0	0	0	0	1	2	3	2	4	5	4	2	6	5	4	3	9	4	3	5	4	11	8	6	15	3	10
												Ratio	#DIV/0!	#DIV/0!	#DIV/0!	#DIV/0!	#DIV/0!	#DIV/0!	#DIV/0!	#DIV/0!	#DIV/0!	#DIV/0!	#DIV/0!	#DIV/0!	#DIV/0!	#DIV/0!	30	20	17.3333	11.5	8	5.8	5	5	4	3.4	3	3	2.88889	2.75	2.66667	2.6	2.25	2.09091	2	1.83333	1.66667	1.66667	1.6
	15dpp	305.272g	145	127	18	4179	1078	3101	28.8207	8.48819	0.257956	Dead	40	27	19	17	15	12	11	11	9	7	5	2	17	21	5	18	16	28	14	40	9	29	11	8	13	17	20	11	11	7	22	23	6	21	5	15	4
				0.875862								Healthy	0	0	0	0	0	0	0	0	0	0	0	0	2	3	1	4	4	8	4	12	3	10	4	3	5	8	10	6	6	4	13	15	4	16	4	15	4
												Ratio	#DIV/0!	#DIV/0!	#DIV/0!	#DIV/0!	#DIV/0!	#DIV/0!	#DIV/0!	#DIV/0!	#DIV/0!	#DIV/0!	#DIV/0!	#DIV/0!	8.5	7	5	4.5	4	3.5	3.5	3.33333	3	2.9	2.75	2.66667	2.6	2.125	2	1.83333	1.83333	1.75	1.69231	1.53333	1.5	1.3125	1.25	1	1
	15dpp	305.272h	167	120	47	5233	979	4254	31.3353	8.15833	0.187082	Dead	22	15	15	13	13	11	8	7	6	4	28	27	14	14	12	23	14	10	13	9	13	35	42	16	17	15	15	24	22	11	8	11	14	3	13	16	8
				0.718563								Healthy	0	0	0	0	0	0	0	0	0	0	1	1	2	2	2	4	3	3	4	4	6	17	21	8	9	8	8	13	12	6	5	7	9	2	10	13	8
												Ratio	#DIV/0!	#DIV/0!	#DIV/0!	#DIV/0!	#DIV/0!	#DIV/0!	#DIV/0!	#DIV/0!	#DIV/0!	#DIV/0!	28	27	7	7	6	5.75	4.66667	3.33333	3.25	2.25	2.16667	2.05882	2	2	1.88889	1.875	1.875	1.84615	1.83333	1.83333	1.6	1.57143	1.55556	1.5	1.3	1.23077	1
			Average	0.769826					32.1524	8.92478	0.214845
			SDEV	0.0918465					3.80653	1.05484	0.0378481
			SEM	0.0530276					2.1977	0.60901	0.0218516
		Individual ID	Tubules			Pachytene cells			Cells	Average number of dying
			Total	With 1+ dying cells	0 dying cells	Total	Dying	Healthy	per tubule	cells per tubule with apoptosis
XEZOSry	15dpp	280.299e	148	77	71	5353	283	5070	36.1689	3.67532	0.0528676	Dead	12	5	6	8	11	3	4	9	10	5	5	4	13	7	6	3	11	5	10	2	2	2	2	4	6	4	11	5	5	3	4	2	6	4	2	2	3
				0.52027								Healthy	4	2	4	8	12	4	6	14	18	9	9	8	27	16	14	7	27	14	30	6	6	7	7	16	25	17	48	23	23	14	24	12	37	26	15	15	25
												Ratio	3	2.5	1.5	1	0.916667	0.75	0.666667	0.642857	0.555556	0.555556	0.555556	0.5	0.481481	0.4375	0.428571	0.428571	0.407407	0.357143	0.333333	0.333333	0.333333	0.285714	0.285714	0.25	0.24	0.235294	0.229167	0.217391	0.217391	0.214286	0.166667	0.166667	0.162162	0.153846	0.133333	0.133333	0.12
	15dpp	325.327e	164	85	79	5040	268	4772	30.7317	3.15294	0.0531746	Dead	4	3	7	4	7	2	1	3	4	11	5	5	2	4	7	3	8	2	3	1	1	1	7	5	3	3	4	5	5	6	7	4	3	1	8	7	5
				0.518293								Healthy	0	0	2	3	6	2	1	4	7	22	10	12	5	11	20	9	25	7	12	4	4	4	29	21	13	14	19	24	24	29	34	20	15	5	46	42	30
												Ratio	#DIV/0!	#DIV/0!	3.5	1.33333	1.16667	1	1	0.75	0.571429	0.5	0.5	0.416667	0.4	0.363636	0.35	0.333333	0.32	0.285714	0.25	0.25	0.25	0.25	0.241379	0.238095	0.230769	0.214286	0.210526	0.208333	0.208333	0.206897	0.205882	0.2	0.2	0.2	0.173913	0.166667	0.166667
	15dpp	280.299f	145	97	48	4656	393	4263	32.1103	4.05155	0.0844072	Dead	2	8	9	3	5	7	6	3	4	4	3	4	2	7	8	14	6	3	5	6	5	3	9	5	9	6	3	6	2	15	9	11	9	4	2	9	5
				0.668966								Healthy	0	4	6	2	4	7	6	3	5	5	4	6	3	11	13	23	10	5	9	12	10	6	19	11	20	14	7	15	5	39	24	30	27	12	6	28	16
												Ratio	#DIV/0!	2	1.5	1.5	1.25	1	1	1	0.8	0.8	0.75	0.666667	0.666667	0.636364	0.615385	0.608696	0.6	0.6	0.555556	0.5	0.5	0.5	0.473684	0.454545	0.45	0.428571	0.428571	0.4	0.4	0.384615	0.375	0.366667	0.333333	0.333333	0.333333	0.321429	0.3125
			Average	0.569176					33.0037	3.6266	0.0634831
			SDEV	0.0864258					2.82654	0.451279	0.0181214
			SEM	0.0498979					1.6319	0.260546	0.0104624
		T TEST P VALUES		0.0628617					0.772567	0.00585266	0.00292955
			ARCSINE TRANSFORM OF PERCENTAGES							ARCSINE TRANSFORM OF PERCENTAGES
			57.7372	0.715054						26.529	0.199496
			69.37	0.875862						30.5237	0.257956
			57.9603	0.718563						25.6282	0.187082
			46.1617	0.52027						13.2929	0.0528676
			46.0483	0.518293						13.3322	0.0531746
			54.8754	0.668966						16.8896	0.0844072
[truncated: 149 more columns]

## Sheet: H&E stage IV count at 30-31dpp
Slides were stained with H&E, and the number of dying vs healthy pachytene spermatocytes
counted in stage IV tubules only from two complete testis cross-sections for each individual
Summary statistics indicate:
the proportion of tubules containing apoptotic cells at stage IV
the number of TUNEL-positive cells per tubule with at least one apoptotic cell at stage IV
		Count of stage IV tubules				Arcsine transform	Dying cells per tubule (raw)	Total dying cells	Dying cells per stage IV tubule with apoptosis
Genotype	Mouse #	With dying cells	No dying cells	Total	% with dying cells	of percentages
XeOSry	292.937c	7	14	21	0.333333	35.2644	7, 1, 5, 1, 10, 1, 2	27	3.85714
	292.937d	5	11	16	0.3125	33.9878	2, 4, 2, 2, 1	11	2.2
	295.946c	5	11	16	0.3125	33.9878	5, 1, 1, 1, 1	9	1.8
	Totals	17	36	53				47
	Average	5.66667	12	17.6667	0.319444			15.6667	2.61905
	sem	0.666667	1	1.66667	0.00694444			5.696	0.629725
XezOSry	113.327c	4	9	13	0.307692	33.6901	1, 3, 4, 1	9	2.25
	113.370e	2	11	13	0.153846	23.0935	1, 1	2	1
	113.370f	5	7	12	0.416667	40.203	1, 3, 1, 2, 1	8	1.6
	Totals	11	27	38				19
	Average	3.66667	9	12.6667	0.292735			6.33333	1.61667
	sem	0.881917	1.1547	0.333333	0.0762374			2.18581	0.36094
	T test p values					0.698368			0.239415

## Sheet: TUNEL analysis at 30-31 dpp
Slides were stained with TUNEL and an anti phospho-histone H3 antibody to discriminate between dying and healthy cells
One full testis cross section was examined per individual
For stages before stage XII (i.e. no meiotic figures present), we counted:
	1) The proportion of tubules containing at least one TUNEL-positive cell
	2) The total number of TUNEL-positive cells in all stages I-XI
For stage XII (i.e. with meiotic figures present), we counted the number of healthy (pH3-positive) and apoptotic (TUNEL-positive) metaphase figures
Summary statistics indicate:
the proportion of tubules containing TUNEL-positive cells at stages I to XI,
the number of TUNEL-positive cells per tubule with at least one apoptotic cell at stages I to XI,
the proportion of tubules containing TUNEL-positive metaphases at stage XII
the number of TUNEL-positive metaphases per stage XII tubule, and
the total number of metaphase cells per stage XII tubule
			STAGE I - XI ANALYSIS					STAGE XII ANALYSIS
	Individual ID	Total tubules	Tubules in stage I - XI	Stage I - XI with dying cells	Stage I - XI with no dying cells	Total dying cells at stage I - XI	Dying cells per tubule with apoptosis at stage I - XI	Tubules in stage XII	Tubules with 0 dying cells	Tubules with 1+ dying cells	Total dying metaphases at stage XII	Total healthy metaphases at stage XII	Dying cells per stage XII tubule with apoptosis	Metaphase cells per stage XII tubule			STAGE XII RAW COUNTS
XE O Sry	276.88f	205	181	80	101	217	2.7125	24	3	21	94	75	3.91667	7.04167		TUNEL +	2	0	3	11	6	2	2	4	0	0	3	3	7	3	2	7	6	10	3	2	4	7	4	3
31dpp				0.441989	0.558011				0.125	0.875						pH3 +	12	11	14	0	0	4	1	4	5	1	11	5	1	5	0	0	1	0	0	0	0	0	0	0
XE O Sry	277.99a	217	183	56	127	161	2.875	34	9	25	152	279	4.47059	12.6765		TUNEL +	4	0	0	6	2	4	0	0	1	5	4	0	0	3	1	3	15	3	1	0	2	2	17	2	0	6	4	10	0	6	3	25	12
31dpp				0.306011	0.693989				0.264706	0.735294						pH3 +	11	1	22	28	25	0	18	36	0	2	2	8	8	9	9	13	3	0	3	5	2	0	0	6	4	3	8	6	37	0	0	5	0
XE O Sry	278.94c	199	174	77	97	196	2.54545	25	0	25	144	144	5.76	11.52		TUNEL +	11	11	1	3	6	4	3	3	8	2	9	16	1	7	8	3	1	8	6	8	7	1	1	7	9
31dpp				0.442529	0.557471				0	1						pH3 +	1	0	0	1	0	0	0	0	17	37	0	1	15	0	2	3	0	1	0	37	0	12	14	0	3
			Average	0.396843			2.71098			0.870098			4.71575	10.4127
			SDEV	0.0786632			0.164778			0.132421			0.945806	2.97612
			SEM	0.0454162			0.0951346			0.0764533			0.546061	1.71827
XEZ O Sry	280.96e	175	151	53	98	119	2.24528	24	7	17	156	122	6.5	11.5833		TUNEL +	12	11	0	0	8	1	0	13	5	0	7	2	5	10	0	4	11	29	9	0	12	13	0	4
30dpp				0.350993	0.649007				0.291667	0.708333						pH3 +	19	7	4	1	1	1	36	0	0	1	0	0	4	0	18	1	0	1	0	1	0	0	18	9
XEZ O Sry	280.96f	213	182	47	135	121	2.57447	31	4	27	233	82	7.51613	10.1613		TUNEL +	0	1	0	3	4	3	26	16	5	0	2	14	3	2	21	1	1	0	11	2	3	4	12	3	14	19	12	8	11	14	18
30dpp				0.258242	0.741758				0.129032	0.870968						pH3 +	17	0	1	3	22	14	2	0	0	5	0	0	0	0	0	0	0	13	0	4	0	0	0	0	0	0	0	0	1	0	0
XEZ O Sry	280.96g	197	174	45	129	118	2.62222	23	3	20	192	82	8.34783	11.913		TUNEL +	30	22	1	5	16	3	2	21	3	8	3	5	1	0	0	9	11	0	6	2	31	3	10
30dpp				0.258621	0.741379				0.130435	0.869565						pH3 +	12	0	0	2	0	0	0	0	0	0	0	5	0	7	38	0	1	13	0	1	3	0	0
			Average	0.289285			2.48066			0.816289			7.45465	11.2192
			SDEV	0.0534411			0.205234			0.0934948			0.925446	0.930909
			SEM	0.0308542			0.118492			0.0539792			0.534306	0.537461
T test p values				0.12132			0.204169			0.477214			0.0230637	0.677366
			ARCSINE TRANSFORM OF PERCENTAGES
									ARCSINE TRANSFORM OF PERCENTAGES
				Stage I - XI with dying cells						Tubules with 1+ dying cells
			276.88f	41.6687					276.88f	69.2952
			277.99a	33.5856					277.99a	59.0362
			278.94c	41.6998					278.94c	90
			280.96e	36.3308					280.96e	57.3122
			280.96f	30.5423					280.96f	68.9483
			280.96g	30.5671					280.96g	68.8287
[truncated: 1 more columns]
