# Supplementary material for: Zfy genes are required for efficient meiotic sex chromosome inactivation (MSCI) in spermatocytes
Source: Hum Mol Genet. 2016 Oct 13;25(24):5300–10. doi: 10.1093/hmg/ddw344 (PMC5418838; doi:10.1093/hmg/ddw344)
Supplement: Supplementary Data [file ddw344_Supp.zip › ddw344-suppl_data/Table_S4.xlsx]

## Sheet: Sheet1
Genotype	Leptotene / Zygotene	Pachytene entry	Early pachytene	Mid to late pachytene
XY	20	6	19	55
XEO,Sry	21	15	20	44
	15	20	22	43
XE,Z2O,Sry	13	20	24	43
	23	19	16	42
Analysis of surface spread pachytene cells immunostained for SCP3, HORMAD2 and γH2AX to distinguish early stages of prophase progression at 30dpp.
Figures show the percentage of pachytene cells in each stage. Each row represents one individual, with 100-110 cells examined per individual.
