# Supplementary material for: Zfy genes are required for efficient meiotic sex chromosome inactivation (MSCI) in spermatocytes
Source: Hum Mol Genet. 2016 Oct 13;25(24):5300–10. doi: 10.1093/hmg/ddw344 (PMC5418838; doi:10.1093/hmg/ddw344)
Supplement: Supplementary Data [file ddw344_Supp.zip › ddw344-suppl_data/Table_S5.xlsx]

## Sheet: Sheet1
			12 days post labelling, BrdU positive cells are found in tubule stage
Genotype	ID	BrdU administered	VII-VIII	IX-X	XI-XII	I
XEO,Sry	276.88f	21 dpp	4	23	30	10
	277.99a	21 dpp	5	29	25	16
XE,Z2O,Sry	280.218e	18 dpp	3	31	22	5
	280.218f	18 dpp	5	29	38	8
WT	116.385d	18 dpp	0	28	24	0
	XYRIII	18 dpp	0	18	26	0
Chi-square comparison of XEO,Sry and XE,Z2O,Sry
chi-square = 10.7
degrees of freedom = 9
probability = 0.295
Chi-square comparison of all three genotypes
chi-square = 36.5
degrees of freedom = 15
probability = 0.001
CONCLUSION: No difference between genotypes attributable to Zfy2
WT may have a tighter distribution than either of the other models
